# Supplementary material for: “Ghost”, a Well-Known but Not Fully Explained Echocardiographic Finding during Transvenous Lead Extraction: Clinical Significance
Source: Int J Environ Res Public Health. 2022 Oct 1;19(19):12542. doi: 10.3390/ijerph191912542 (PMC9565986; doi:10.3390/ijerph191912542)
Supplement: Supplementary file 1 [file ijerph-19-12542-s001.zip]

Archive with 1 entries (1 files):
- ijerph-1937770-supplementary.pdf
